# Supplementary material for: Eicosapentaenoic Acid and Urolithin a Synergistically Mitigate Heat Stroke-Induced NLRP3 Inflammasome Activation in Microglial Cells
Source: Nutrients. 2025 Sep 25;17(19):3063. doi: 10.3390/nu17193063 (PMC12526280; doi:10.3390/nu17193063)
Supplement: Supplementary file 1 [file nutrients-17-03063-s001.zip]

Archive with 1 entries (1 files):
- nutrients-3859713-supplementary.pdf
